# Supplementary material for: Representation of conspecific vocalizations in amygdala of awake marmosets
Source: Natl Sci Rev. 2023 Jul 13;10(11):nwad194. doi: 10.1093/nsr/nwad194 (PMC10561708; doi:10.1093/nsr/nwad194)
Supplement: nwad194_Supplemental_Files [file nwad194_supplemental_files.zip]

Archive with 9 entries (9 files):
- S1.jpg
- S2.jpg
- S3.jpg
- S4.jpg
- S5.jpg
- S6.jpg
- suppmentary figure legends.docx
- suppmentary materials and method.docx
- suppmentary tables.docx
